# Supplementary material for: Epidemiology and Comparative Analyses of the S Gene on Feline Coronavirus in Central China
Source: Pathogens. 2022 Apr 12;11(4):460. doi: 10.3390/pathogens11040460 (PMC9031646; doi:10.3390/pathogens11040460)
Supplement: Supplementary file 1 [file pathogens-11-00460-s001.zip]

Archive with 1 entries (1 files):
- pathogens-1654001-supplementary.pdf
